# Supplementary material for: The Effect of Cropping Systems on the Dispersal of Mycotoxigenic Fungi by Insects in Pre-Harvest Maize in Kenya
Source: Insects. 2024 Dec 16;15(12):995. doi: 10.3390/insects15120995 (PMC11677841; doi:10.3390/insects15120995)
Supplement: Supplementary file 1 [file insects-15-00995-s001.zip]

Archive with 1 entries (1 files):
- insects-3324634-supplementary.pdf
